# Supplementary material for: Calibrating a Comprehensive Immune Age Metric to Analyze the Cross Sectional Age-Related Decline in Cardiorespiratory Fitness
Source: Biology (Basel). 2022 Oct 27;11(11):1576. doi: 10.3390/biology11111576 (PMC9687950; doi:10.3390/biology11111576)
Supplement: Supplementary file 1 [file biology-11-01576-s001.zip]

Archive with 1 entries (1 files):
- biology-1958052-supplementary.pdf
